# Supplementary material for: Overcoming function annotation errors in the Gram-positive pathogen Streptococcus suis by a proteomics-driven approach
Source: BMC Genomics. 2008 Dec 5;9:588. doi: 10.1186/1471-2164-9-588 (PMC2613929; doi:10.1186/1471-2164-9-588)
Supplement: Additional file 1 — Peptides identified by LC/MS/MS. The Excel document contains the peptides identified for all the proteins reported in this study after trypsin and proteinase K treatment of Streptococcus suis strain 235/02. [file 1471-2164-9-588-S1.xls]

## Sheet: Hoja1
Peptides identified by LC/MS/MS after protease treatment of live cells of Streptococcus suis strain 235/02
Gen locus	Protein annotation	Peptide	Protease treatment
SSU05_0753	MRP	AILADSEATVE	Proteinase K
		AILADSEATVEQ	Proteinase K
		AVLEQVTSESPL	Proteinase K
		AVLEQVTSE	Proteinase K
		AKAVLEQVTSESPL + Deamidation (NQ)	Proteinase K
		AILADSE	Proteinase K
		AVLEQVTS	Proteinase K
		AILADSEAT	Proteinase K
		QVEAQVAAVK	Trypsin
		ESPLLAGLGQK	Trypsin
		SESPLLAGLGQK	Trypsin
		VANEALGNELQK	Trypsin
		ASSVAPASTEAVAEEAEK	Trypsin
		TNAENTSAVATTSTEVEK	Trypsin
		VANEALGNELQKYTVDGL	Proteinase K
		AVLEQVTSESPLLAGLGQK	Trypsin
		AILADSEATVEQVEAQVAAVK	Trypsin
		DETVASSEPTIASSVAPASTEAVAEEAEK	Trypsin
		TSTEVEKAKAVLEQVTSESPLLAGLGQK	Trypsin
		NEALGNELQK	Trypsin
		STEAVAEEAEK	Trypsin
		SAVATTSTEVEK	Trypsin
		AKAVLEQVTSESPLLAGLGQK	Trypsin
		AILADSEATVEQVEAQVAAVKVANEALGNELQK + Deamidation (NQ)	Trypsin
		AILADSE	Proteinase K
		GNELQKY	Trypsin
		NEALGNELQKY	Trypsin
SSU05_1982	Subtilisin-like serine protease	IQDNQSPLNPDNIAIQNQHSDSQIGNAFVR + Deamidation (NQ)	Trypsin
		DITNYDLDIVK	Trypsin
		ANLNGEDLLVEK + Deamidation (NQ)	Trypsin
		AETEDAAYAAIEDAIK	Trypsin
		IILMNTATPLVDVLDSSGHALENSPR + Deamidation (NQ)	Trypsin
		DFFKSDFPR	Trypsin
		DKDQTPSIPILK	Proteinase K
		SDKDQTPSIPILK	Proteinase K
		VYDASNDENIPAPEGQYFFR	Trypsin
		LDAQAVNYSLEN	Proteinase K
		GYIYFKSLTEGQ + Deamidation (NQ)	Proteinase K
		NTATPLVDVLDSSGHALENS	Proteinase K
SSU05_1968	DNA nuclease	SFVSDLHSPDVIGLIEVQDNNGATNDGTTDASK	Trypsin
		TEVAIENYPSLAITK + Deamidation (NQ)	Trypsin
		TIPADIIDNDGLA	Proteinase K
		GLDRTIPADIIDNDGLAQ	Proteinase K
SSU05_0196	hypothetical protein SSU05_0196	EDEVPAPMPDAPAPK	Trypsin
		EDEVPAPIPDAPTPK	Trypsin
		AEEEVPAPTPMPETPMDKPK	Trypsin
		EETPTPVPDTPAPKEDEVPAPMPDAPAPK	Trypsin
		TAVPEVAPK	Trypsin
		AEEEAPTPVPDTPAPKEDEVPAPIPDAPTPK	Proteinase K
		VEEETQEPK	Trypsin
		EEAPTPVPDTPAPKEDEVPAPIPDAPTPK	Proteinase K
SSU05_1311	hypothetical protein SSU05_1311	ETVTPLPEETPITK	Trypsin
		ETVTPLPEETPITKT	Proteinase K
SSU05_0965	agglutinin receptor	NQEKQQLVSDR	Trypsin
		DGKTVSGIT	Proteinase K
		SLSLTKVTLPVKPIP	Proteinase K
SSU05_2064	Type II secretory pathway, pullulanase PulA and related glycosidases	SGYPNEGQPAFITGGAK	Trypsin
		SLAEWNSDLADTDPSYR + Deamidation (NQ)	Trypsin
SSU05_1371	Ribonucleases G and E	EANGEELPVLDTAQNTK	Trypsin
		NDKVVISEK	Proteinase K
		NKENDKVVISEK	Proteinase K
		NEEKDNIEASEK	Proteinase K
		EGTYTYTVSEVDGGLGDIIYDKSDIK	Trypsin
		LIAPTTDSVITDNEVSK + Deamidation (NQ)	Trypsin
		EKQMPSVVNEN + Deamidation (NQ)	Proteinase K
		DKVVISEKQMPSVVNEN + Deamidation (NQ)	Proteinase K
SSU05_1295	hypothetical protein SSU05_1295	WDEEIADLK	Proteinase K
		AAWDEEIADLK	Proteinase K
		MASGSAEAAWDEEIADLK	Proteinase K
SSU05_0214	ABC-type xylose transport system, periplasmic component	AVSIKKLS	Proteinase K
SSU05_1663	Methyl-accepting chemotaxis protein	KDNIVKLV + Deamidation (NQ)	Proteinase K
		NVEPESPK	Proteinase K
SSU05_0473	Ribonucleases G and E	DLTAVAVFNNINIYTID	Proteinase K
		WSTEDGKLYSWS	Proteinase K
SSU05_0700	ATPase (PilT family)	SDAPKTSELLIDGK	Trypsin
		TYDENSQLIDEMSGK	Trypsin
		VRTYDENSQLIDEMSGK	Trypsin
SSU05_1083	Uncharacterized ABC-type transport system, periplasmic component/surface lipoprotein	VNKDIKIT + Deamidation (NQ)	Proteinase K
		HASGGTGNGVF	Proteinase K
SSU05_2133	ABC transporter substrate-binding protein - maltose/maltodextrin	MMAPYDRVGSLGSEGQL	Proteinase K
SSU05_1292	Phosphoglycerol transferase and related proteins, alkaline phosphatase superfamily	TKPEGYSVPK	Trypsin
SSU05_1509	Negative regulator of septation ring formation	LQEAVRENPDSYGETLSELEK	Trypsin
		ESIEIVVT	Proteinase K
SSU05_1282	Predicted membrane protein	AADFTYSEPEIHAVDSTEYSSLFTK	Trypsin
SSU05_2173	LysM repeat protein	SGDTLSEIAETYNTTVEK	Trypsin
		YQLTNTYLNGDYSPENQER	Trypsin
SSU05_0513	Membrane-fusion protein	GDKVITIPTPNLEDGKEVEAN	Proteinase K
		AGDKVITIPTPNLEDGKEVEAN	Proteinase K
		IAAGDKVITIPTPNLEDGKEVEAN	Proteinase K
SSU05_1380	ABC-type antimicrobial peptide transport system, permease component	LTQTSFTLV + Deamidation (NQ)	Proteinase K
SSU05_1354	Cell division protein FtsI/penicillin-binding protein 2	LIETVSGKEMNQVNIS + Oxidation (M)	Proteinase K
SSU05_1579	Ammonia permease	SLGLGIFDLL	Proteinase K
SSU05_1022	hypothetical protein SSU05_1022	DSLTNVTVIT	Proteinase K
SSU05_1635	Predicted xylanase/chitin deacetylase	AISFSYGDSQLTLQLPDGYGINQLVL	Proteinase K
SSU05_1682	extracellular serine protease	LLISLGASWYK	Trypsin
SSU05_0811	Subtilisin-like serine protease	AVADETTAITNQEEAKPQNIDSNTIITVPK	Trypsin
SSU05_0332	hypothetical protein SSU05_0332	DTGDGFIV	Proteinase K
