# Supplementary material for: Overcoming function annotation errors in the Gram-positive pathogen Streptococcus suis by a proteomics-driven approach
Source: BMC Genomics. 2008 Dec 5;9:588. doi: 10.1186/1471-2164-9-588 (PMC2613929; doi:10.1186/1471-2164-9-588)
Supplement: Additional file 4 — GO annotations of identified proteins. The Excel file contains the gi identifiers, Uniprot codes, GO annotations and GO evidence codes for the proteins coded in the reported loci and identified in this study. [file 1471-2164-9-588-S4.xls]

## Sheet: Hoja1
Locus name	NCBI-gi	UniProt	GO cell component	GO biological process	GO molecular function	Evidence code
SSU05_0753	146318407	A4VUD0	cell surface; cell wall	NONE	NONE	IEA
SSU05_1982	146319636	A4VXV9	cell wall	proteolysis	subtilase activity	IEA
SSU05_1968	146319622	A4VXU5	cell surface	NONE	NONE	IEA
SSU05_0196	146317852	A4VSS5	cell surface; cell wall	NONE	hydrolase activity	IEA
SSU05_1311	146318965	A4VVY8	cell surface; cell wall	proteolysis	carboxypeptidase A activity; zinc ion binding	IEA
SSU05_0965	146318619	A4VUZ2	cell surface; cell wall	adhesion to host; pathogenesis	binding; receptor activity	IEA
SSU05_2064	146319718	A4VY41	cell surface	carbohydrate metabolic process	carbohydrate binding; cation binding; hydrolase activity, hydrolyzing O-glycosyl compounds	IEA
SSU05_1371	146319025	A4VW48	cell surface; cell wall	NONE	NONE	IEA
SSU05_1295	146318949	A4VVX2	cell surface	NONE	NONE	IEA
SSU05_0214	146317870	A4VSU3	cell surface	NONE	NONE	IEA
SSU05_1663	146319317	A4VWZ0	cell surface; cell wall	NONE	NONE	IEA
SSU05_0473	146318127	A4VTK0	cell surface	NONE	NONE	IEA
SSU05_0700	146318354	A4VU77	NONE	NONE	NONE	none
SSU05_1083	146318737	A4VVB0	NONE	NONE	lipid binding	IEA
SSU05_2133	146319787	A4VYB0	NONE	maltose transport	maltose transmembrane transporter activity	IEA
SSU05_0513	146318167	A4VTP0	membrane	protein secretion	protein transporter activity	IEA
SSU05_1022	146318676	A4VV49	cell surface; cell wall; membrane	NONE	metalloendopeptidase activity; zinc ion binding	IEA
SSU05_1354	146319008	A4VW31	NONE	cell division; peptidoglycan biosynthetic process	penicillin binding	IEA
SSU05_1509	146319163	A4VWI6	membrane	barrier septum formation	NONE	IEA
SSU05_2173	146319827	A4VYF0	NONE	cell wall catabolic process	NONE	IEA
SSU05_1579	146319233	A4VWQ6	NONE	NONE	NONE	none
SSU05_1292	146318946	A4VVW9	NONE	metabolic process	sulfuric ester hydrolase activity; transferase activity	IEA
SSU05_1380	146319034	A4VW57	membrane	NONE	NONE	IEA
SSU05_1282	146318936	A4VVV9	NONE	NONE	NONE	none
SSU05_0332	146317988	A4VT61	NONE	NONE	NONE	none
SSU05_0811	146318465	A4VUI8	NONE	proteolysis	subtilase activity	IEA
SSU05_1635	146319289	A4VWW2	NONE	xylan catabolic process	hydrolase activity, acting on carbon-nitrogen (but not peptide) bonds	IEA
SSU05_1682	146319336	A4VX09	NONE	NONE	peptidase activity	IEA
NONE: no annotation for such a term
IEA: Inferred from electronic annotation
